# Supplementary material for: Tea-Derived Polyphenols Enhance Drought Resistance of Tea Plants (Camellia sinensis) by Alleviating Jasmonate–Isoleucine Pathway and Flavonoid Metabolism Flow
Source: Int J Mol Sci. 2024 Mar 29;25(7):3817. doi: 10.3390/ijms25073817 (PMC11011871; doi:10.3390/ijms25073817)
Supplement: Supplementary file 1 [file ijms-25-03817-s001.zip]

Archive with 7 entries (7 files):
- Figures S1-S9.pdf
- Table S1. Statistical table of sequencing output of 12 samples (Leaf).xlsx
- Table S2. Statistical table of comparison of sequencing results of 12 samples (Leaf).xlsx
- Table S3. Differentially expressed genes in antioxidant systems and metabolic processes.xlsx
- Table S4. Expression scale of key genes in the photosynthetic response.xlsx
- Table S5. Expression scale of circadian rhythm-related genes in leaves.xlsx
- Table S6. Expression scales of 37 genes related to flavonoid synthesis in four treatment groups.xlsx
