# Supplementary material for: Tea-Derived Polyphenols Enhance Drought Resistance of Tea Plants (Camellia sinensis) by Alleviating Jasmonate–Isoleucine Pathway and Flavonoid Metabolism Flow
Source: Int J Mol Sci. 2024 Mar 29;25(7):3817. doi: 10.3390/ijms25073817 (PMC11011871; doi:10.3390/ijms25073817)
Supplement: Supplementary file 1 [file ijms-25-03817-s001.zip › Table S1. Statistical table of sequencing output of 12 samples (Leaf).xlsx]

## Sheet: Sheet1
Table S1. Statistical table of sequencing output of 12 samples (Leaf).
Sample	Raw Reads	Clean Reads	Clean Base（G）	Error Rate（%）	Q20（%）	Q30（%）	GC Content（%）
CK-L1	45938796	44026868	6.6	0.03	97.74	93.5	43.55
CK-L2	46574346	44552330	6.68	0.03	97.68	93.38	43.58
CK-L3	45739202	43340918	6.5	0.03	97.68	93.36	43.98
DS-L1	46820598	44095496	6.61	0.03	97.62	93.25	44.06
DS-L2	45694800	44009642	6.6	0.03	97.7	93.34	43.72
DS-L3	45590734	43420816	6.51	0.03	97.57	93.1	44.01
TP-DS-L1	46866934	44947058	6.74	0.03	97.72	93.45	43.6
TP-DS-L2	45347528	43380940	6.51	0.03	97.7	93.43	43.47
TP-DS-L3	50150920	48294764	7.24	0.03	97.76	93.54	43.59
TP-L1	47341364	45155700	6.77	0.03	97.64	93.27	44.05
TP-L2	43854106	41609944	6.24	0.03	97.87	93.8	43.92
TP-L3	44457400	42150544	6.32	0.03	97.72	93.45	44.18
CK: control group, normal watering; TP: exogenous tea polyphenol pretreatment and normal watering; TP+DS: exogenous tea polyphenol pretreatment and drought treatment; DS: drought treatment; L: leaves.
