# Supplementary material for: Tea-Derived Polyphenols Enhance Drought Resistance of Tea Plants (Camellia sinensis) by Alleviating Jasmonate–Isoleucine Pathway and Flavonoid Metabolism Flow
Source: Int J Mol Sci. 2024 Mar 29;25(7):3817. doi: 10.3390/ijms25073817 (PMC11011871; doi:10.3390/ijms25073817)
Supplement: Supplementary file 1 [file ijms-25-03817-s001.zip › Table S2. Statistical table of comparison of sequencing results of 12 samples (Leaf).xlsx]

## Sheet: Sheet1
Table S2. Statistical table of comparison of sequencing results of 12 samples (Leaf).
Sample	Total Reads	Reads mapped	Unique mapped	Multi mapped	Read1 mapped	Read2 mapped	+' mapped	-' mapped
CK-L1	44026868	39574091（89.89%）	37100279（84.27%）	3355856（5.62%）	18597710（42.24%）	18502569（42.03%）	18539813（42.11%）	18560466（42.16%）
CK-L2	44552330	39939285（89.65%）	37429548（84.01%）	3408703（5.63%）	18768934（42.13%）	18660614（41.88%）	18696962（41.97%）	18732586（42.05%）
CK-L3	43340918	38914785（89.79%）	36383178（83.95%）	3500063（5.84%）	18217414（42.03%）	18165764（41.91%）	18167840（41.92%）	18215338（42.03%）
DS-L1	44095496	39589809（89.78%）	37057694（84.04%）	3479051（5.74%）	18564046（42.10%）	18493648（41.94%）	18503220（41.96%）	18554474（42.08%）
DS-L2	44009642	39656391（90.11%）	37151232（84.42%）	3416473（5.69%）	18604762（42.27%）	18546470（42.14%）	18557903（42.17%）	18593329（42.25%）
DS-L3	43420816	39007290（89.84%）	36533333（84.14%）	3390528（5.70%）	18318601（42.19%）	18214732（41.95%）	18249149（42.03%）	18284184（42.11%）
TP-DS-L1	44947058	40297641（89.66%）	37785006（84.07%）	3411234（5.59%）	18923259（42.10%）	18861747（41.96%）	18872830（41.99%）	18912176（42.08%）
TP-DS-L2	43380940	38787956（89.41%）	36371725（83.84%）	3265138（5.57%）	18223519（42.01%）	18148206（41.83%）	18166671（41.88%）	18205054（41.97%）
TP-DS-L3	48294764	43353673（89.77%）	40645552（84.16%）	3677573（5.61%）	20359054（42.16%）	20286498（42.01%）	20301521（42.04%）	20344031（42.12%）
TP-L1	45155700	40574751（89.86%）	38002563（84.16%）	3501849（5.70%）	19043305（42.17%）	18959258（41.99%）	18982717（42.04%）	19019846（42.12%）
TP-L2	41609944	37453714（90.01%）	35054458（84.25%）	3280641（5.77%）	17540237（42.15%）	17514221（42.09%）	17508716（42.08%）	17545742（42.17%）
TP-L3	42150544	37885577（89.88%）	35486926（84.19%）	3248995（5.69%）	17788324（42.20%）	17698602（41.99%）	17726365（42.05%）	17760561（42.14%）
CK: control group, normal watering; TP: exogenous tea polyphenol pretreatment and normal watering; TP+DS: exogenous tea polyphenol pretreatment and drought treatment; DS: drought treatment; L: leaves.
