# Supplementary material for: Tea-Derived Polyphenols Enhance Drought Resistance of Tea Plants (Camellia sinensis) by Alleviating Jasmonate–Isoleucine Pathway and Flavonoid Metabolism Flow
Source: Int J Mol Sci. 2024 Mar 29;25(7):3817. doi: 10.3390/ijms25073817 (PMC11011871; doi:10.3390/ijms25073817)
Supplement: Supplementary file 1 [file ijms-25-03817-s001.zip › Table S3. Differentially expressed genes in antioxidant systems and metabolic processes.xlsx]

## Sheet: GO
Table of GO enrichment analysis of differentially expressed genes in leaves and roots of tea seedlings
Description	CK_VS_DS_L	CK_VS_TP-DS_L	CK_VS_TP_L	DS_VS_TP-DS_L	CK_VS_DS_R	CK_VS_TP-DS_R	CK_VS_TP_R	DS_VS_TP-DS_R
cell part	3759	2583	443	501	4891	1920	882	1980
cell	3766	2586	443	501	4880	1912	881	1976
organelle	2494	1747	307	311	1363	1274	544	1311
membrane	2200	1496	221	290	2771	1091	496	1133
membrane part	1696	1165	174	219	2093	845	407	860
organelle part	1063	696	124	120	1363	508	173	490
extracellular region	444	301	68	98	65	294	143	301
protein-containing complex	380	270	64	53	541	235	69	207
cell junction	259	174	30	33	330	138	64	143
symplast	259	174	30	33	330	138	63	142
binding	3207	2267	394	461	4299	1655	799	1805
catalytic activity	3049	2096	419	444	4031	1613	718	1688
transcription regulator activity	2	316	36	45	492	193	112	203
transporter activity	347	237	32	35	477	187	81	187
molecular function regulator	93	61	10	13	119	47	21	57
antioxidant activity	57	35	5	12	91	34	19	66
structural molecule activity	55	31	11	8	77	33	17	32
molecular transducer activity	129	82	6	7	127	69	31	48
nutrient reservoir activity	27	21	2	6	53	35	22	35
toxin activity	6	3	3	2	13	11	4	10
cellular process	3252	2284	389	457	4299	1647	738	1764
metabolic process	2858	2002	367	419	3725	1466	674	1536
response to stimulus	1680	1235	182	224	2212	892	453	952
biological regulation	1521	1075	173	207	2025	771	372	837
regulation of biological process	1368	976	147	186	1827	690	334	757
cellular component organization or biogenesis	611	400	75	102	841	345	127	334
developmental process	762	532	87	88	944	395	188	368
signaling	652	478	55	85	834	311	150	354
multicellular organismal process	716	497	80	74	859	364	166	339
localization	541	340	56	68	676	243	113	260

## Sheet: KEGG
Table S3. Differentially expressed genes in antioxidant systems and metabolic processes.
ID	CK-R1_fpkm	CK-R2_fpkm	CK-R3_fpkm	DS-R1_fpkm	DS-R2_fpkm	DS-R3_fpkm	TP-DS-R1_fpkm	TP-DS-R2_fpkm	TP-DS-R3_fpkm	TP-R1_fpkm	TP-R2_fpkm	TP-R3_fpkm	state of affairs
TEA019986	16.71	18.02	15.28	6.98	7.12	4.94	19.47	12.89	14.46	19.37	21.07	19.51	+	Ascorbic acid peroxidase(APX)
novel.8671	239.71	245.67	243.419	47.9027	56.1951	52.0562	107.175	94.5182	101.757	221.688	221.097	217.009	+
TEA001808	1.89	0.95	1.38	0.04	0.42	0.27	0.59	1.38	0.95	0.61	0.38	0.55	+	Catalog of genes upregulated for phenylpropanoid biosynthesis and flavonoid biosynthesis expression
TEA002057	0.22	0.19	0.28	0	0.05	0	0	0.24	0	0	0.08	0.04	+
TEA003151	1.05	1.15	1.07	0.37	0.11	0.27	0.6	0.31	0.31	1.41	1.43	0.86	+
TEA007054	3.41	2.9	3.02	0.1	0.31	0.12	0.68	0.49	0.54	5.3	3.12	2.18	+
TEA007063	15.49	14.57	14.2	1.08	0.55	0.58	2.71	3.41	2.47	13.11	13.44	15.06	+
TEA011037	15.81	10.28	13.85	5.88	5.68	6.53	7.23	7.86	7.51	16.72	15.48	15.37	+
TEA011038	10.04	7.8	7	1.89	4.57	1.9	3.82	3.04	3.78	9.12	9.62	9.71	+
TEA012735	705.3	714.52	691.02	207.56	215.92	209.57	530.02	483.24	485.86	789.98	784.68	762.89	+
TEA030958	10.02	11.14	11.07	1.38	0.73	1.29	3.8	4.51	3.26	11.89	12.04	14.27	+
TEA031034	43.4	49.95	42.29	3.07	2.07	2.17	5.74	4.82	8.68	56.4	56.16	61.27	+
TEA032135	115.71	116.07	103.16	81.79	80.61	89.11	109.56	108.65	112.48	144.19	149.54	132.41	+
novel.8620	1.27624	1.27658	0.736692	0.252652	0.187563	0.088891	0.249431	0.220556	0.356454	1.38291	2.21234	2.84383	+
novel.20439	7.33668	7.98344	7.16628	0.641246	0.562666	0.173562	1.35215	1.21815	1.04602	9.38881	7.26346	6.54062	+
novel.28513	0.21718	0.384124	0.656717	0.115222	0.18518	0.050268	0.462191	0.721077	0.12609	0.633273	1.23972	0.811723	+
novel.5006	20.9923	23.2753	20.0107	14.1714	13.3266	13.9431	28.1399	24.202	26.4637	20.1575	21.9463	23.427	+
novel.560	10.8005	10.6209	9.05438	0.446231	0.497165	0.300649	1.34833	1.96076	1.7592	15.292	14.4369	14.5873	+
CK: control group, normal watering; TP: exogenous tea polyphenol pretreatment and normal watering; TP+DS: exogenous tea polyphenol pretreatment and drought treatment; DS: drought treatment; R: roots.
