# Supplementary material for: Tea-Derived Polyphenols Enhance Drought Resistance of Tea Plants (Camellia sinensis) by Alleviating Jasmonate–Isoleucine Pathway and Flavonoid Metabolism Flow
Source: Int J Mol Sci. 2024 Mar 29;25(7):3817. doi: 10.3390/ijms25073817 (PMC11011871; doi:10.3390/ijms25073817)
Supplement: Supplementary file 1 [file ijms-25-03817-s001.zip › Table S4. Expression scale of key genes in the photosynthetic response.xlsx]

## Sheet: Sheet1
Table S4. Expression scale of key genes in the photosynthetic response.
ID	CK-L1_fpkm	CK-L2_fpkm	CK-L3_fpkm	CK-L	DS-L1_fpkm	DS-L2_fpkm	DS-L3_fpkm	DS-L	TP-L1_fpkm	TP-L2_fpkm	TP-L3_fpkm	TP-L	TP-DS-L1_fpkm	TP-DS-L2_fpkm	TP-DS-L3_fpkm	TP-DS-L
novel.13223	0.380823	0.294551	0.227026	0.3008	0.435958	0.691345	0.409845	0.512383	1.24808	0.763423	0.796632	0.936046	0.611182	0.593195	0.629169	0.611182
TEA017601	25224.7	24793.7	27956.2	25991.5	10579.3	10141.4	9266.31	9995.67	30096.5	30339.4	32448.5	30961.5	11839.9	11791.7	11781.4	11804.3
TEA001686	351.7	341.61	391.37	361.56	89.64	94.68	85.03	89.7833	378.42	378.49	394.45	383.787	149.49	132.64	154.55	145.56
TEA005542	2.13	3.28	2.53	2.64667	0.22	0.59	0.6	0.47	2.19	1.16	1.27	1.54	0.37	0.84	1.49	0.9
TEA009452	379.22	374.74	379.57	377.843	126.86	131.17	119.97	126	389.7	382.4	389.36	387.153	159.67	155.98	172.57	162.74
TEA019999	2.42	3.47	3.47	3.12	0.81	1.24	0.74	0.93	1.71	1.86	1.22	1.59667	1.34	1.2	0.82	1.12
TEA011002	110.01	103.16	120.15	111.107	331.66	333.83	280.34	315.277	111.33	126.66	128.13	122.04	220.15	230.49	233.46	228.033
TEA015892	680.4	641.46	667.97	663.277	252.85	268.62	244.89	255.453	783.57	782.18	756.29	774.013	270.42	255.22	282.63	269.423
novel.8235	0.556745	0.793009	0.534461	0.628072	1.05671	0.940291	0	0.665667	3.57944	0.419663	2.98846	2.32919	0.436902	0.777732	0.941991	0.718875
novel.6926	114.379	105.499	115.292	111.723	43.7805	41.7011	44.7266	43.4027	110.917	105.047	111.685	109.216	50.9675	44.1681	45.6368	46.9241
novel.6927	58.8943	55.7623	63.8685	59.5084	25.0398	24.418	23.5055	24.3211	57.9106	57.3828	56.8483	57.3806	26.626	25.8675	27.7548	26.7495
TEA008109	225.98	222.52	222.85	223.783	72.89	75.62	70.41	72.9733	230.15	226.58	224	226.91	104.04	99.76	102.15	101.983
TEA017949	0.02	0.04	0.07	0.0433333	0.81	0.72	0.96	0.83	0.02	0.14	0	0.0533333	0.04	0.14	0.12	0.1
TEA018382	3.29	3.56	3.85	3.56667	7.17	7.66	8.87	7.9	3.99	3.24	3.88	3.70333	4.55	3.56	4.73	4.28
TEA027377	68.49	67.07	61.4	65.6533	118	119.37	118.29	118.553	70.5	71.68	70.48	70.8867	87.71	88.03	86.92	87.5533
TEA018404	178.21	177.72	193.45	183.127	66.94	74.25	66.91	69.3667	211.35	213.13	215.97	213.483	87.82	87.97	90.03	88.6067
TEA006869	57.72	57.13	54.05	56.3	18.63	20.73	17.35	18.9033	43.93	42.93	41.16	42.6733	20.46	21.23	22.86	21.5167
TEA004706	20.96	21.54	18.92	20.4733	7.68	8.24	8.85	8.25667	22.49	22.91	20.21	21.87	10.27	11.51	10.92	10.9
TEA010319	124.12	82.73	76.19	94.3467	24.05	26.86	27.74	26.2167	83.75	76.64	71.88	77.4233	39.7	36.35	58.29	44.78
TEA005788	491.71	474.74	486.16	484.203	186.97	192.07	185.1	188.047	507.73	518.5	498.61	508.28	232.97	229.97	243.65	235.53
CK: control group, normal watering; TP: exogenous tea polyphenol pretreatment and normal watering; TP+DS: exogenous tea polyphenol pretreatment and drought treatment; DS: drought treatment; L: leaves.
