# Supplementary material for: Tea-Derived Polyphenols Enhance Drought Resistance of Tea Plants (Camellia sinensis) by Alleviating Jasmonate–Isoleucine Pathway and Flavonoid Metabolism Flow
Source: Int J Mol Sci. 2024 Mar 29;25(7):3817. doi: 10.3390/ijms25073817 (PMC11011871; doi:10.3390/ijms25073817)
Supplement: Supplementary file 1 [file ijms-25-03817-s001.zip › Table S5. Expression scale of circadian rhythm-related genes in leaves.xlsx]

## Sheet: Sheet1
Table S5. Expression scale of circadian rhythm-related genes in leaves.
ID	CK-L	DS-L	TP-L	TP-DS-L
TEA005460	11.1633	17.7933	16.0933	10.2567
novel.22435	0.184777	0.247584	0.0967703	0.083598
novel.34800	0.87821	0.711551	0.684446	0.43881
TEA031363	8.88333	4.89667	6.34	8.72667
TEA007077	5.91	9.98333	12.1633	4.85
TEA014998	0.676667	3.38667	1.41	0.526667
TEA030941	0.483333	1.74333	0.823333	0.183333
TEA032182	18.4	19.43	15.86	16.8967
TEA022718	6.90667	4.81	5.21	3.69667
TEA006216	2.82333	1.05333	1.49	1.80667
TEA005447	54.6867	29.9533	45.9967	42.9467
TEA033521	86.3	88.1	65.9567	75.39
TEA000229	3.74	3.59667	3.56667	3.57667
TEA021126	66.1233	81.7633	68.7367	59.7767
TEA013377	44.37	56.0733	47.32	41.3233
novel.24497	20.6146	8.28438	6.28491	11.3872
TEA007810	14.5667	2.64333	5.62	8.28667
TEA013679	19.4467	3.00333	5.67667	11.9433
TEA014968	87.17	21.3633	41.9267	62.0167
TEA019312	67.46	91.3167	79.8867	79.48
novel.24275	1.12378	0.456512	0.343106	1.11105
TEA013742	7.87667	3.62333	5.34667	6.8
TEA019201	23.5433	57.13	66.0067	22.86
TEA028581	8.63	6.3	7.13667	4.52
TEA015531	5.08333	1.18333	1.03	4.32333
TEA024520	0.45	0.27	0.303333	0.406667
novel.22864	17.7237	16.0734	15.4605	13.128
TEA012558	2.15333	1.54333	1.26667	2.7
TEA012616	5.49	2.6	3.75333	4.44
TEA021132	11.3333	16.7633	16.1867	11.6033
TEA024869	4.43	5.63	5.84	4.12667
novel.531	1.53748	0.857672	0.806973	1.44837
novel.33607	2.53882	2.40615	1.60293	2.07796
novel.9947	0.211106	0.181779	0.359249	0.398746
TEA011848	1.33333	0.82	0.716667	1.25667
TEA014314	4.15333	3.04667	3.33333	4.69
TEA021053	9.69	3.22333	3.76	7.33
TEA032896	1.29333	1.23	1.09333	1.13667
TEA030939	16.1333	28.5467	24.1467	16.9
TEA018536	0	0	0	0
TEA026498	32.7167	24.7267	24.7667	27.4533
TEA003643	108.703	91.7133	95.4933	91.9767
novel.25181	1.47474	0.70008	0.615659	1.03968
novel.38481	1.53481	3.49418	2.80187	1.85428
TEA023331	35.4967	4.81	7.21667	19.0233
TEA023340	314.26	53.03	66.4567	259.763
TEA018665	3.16667	0.306667	0.753333	1.51
TEA011908	6.64667	33.3067	9.43667	2.57333
CK: control group, normal watering; TP: exogenous tea polyphenol pretreatment and normal watering; TP+DS: exogenous tea polyphenol pretreatment and drought treatment; DS: drought treatment; L: leaves.
