# Supplementary material for: Tea-Derived Polyphenols Enhance Drought Resistance of Tea Plants (Camellia sinensis) by Alleviating Jasmonate–Isoleucine Pathway and Flavonoid Metabolism Flow
Source: Int J Mol Sci. 2024 Mar 29;25(7):3817. doi: 10.3390/ijms25073817 (PMC11011871; doi:10.3390/ijms25073817)
Supplement: Supplementary file 1 [file ijms-25-03817-s001.zip › Table S6. Expression scales of 37 genes related to flavonoid synthesis in four treatment groups.xlsx]

## Sheet: Gene
Table S6. Expression scales of 37 genes related to flavonoid synthesis in four treatment groups.
ID	CK-R1_fpkm	CK-R2_fpkm	CK-R3_fpkm	CK-R	DS-R1_fpkm	DS-R2_fpkm	DS-R3_fpkm	DS-R	TP-R1_fpkm	TP-R2_fpkm	TP-R3_fpkm	TP-R	TP-DS-R1_fpkm	TP-DS-R2_fpkm	TP-DS-R3_fpkm	TP-DS-R
TEA024587	105.41	107.26	112.01	108.227	39.32	43.43	44.91	42.5533	139.98	141.69	141.11	140.927	86.03	81.32	87.35	84.9
TEA016772	16.84	13.46	12.97	14.4233	1.12	2.58	1.14	1.61333	8.43	7.78	8.43	8.21333	4.85	5.61	6.18	5.54667
TEA028833	11.75	14.68	12.24	12.89	9.36	6.81	6.81	7.66	18.12	18.2	14.58	16.9667	14.54	14.51	14.57	14.54
TEA034012	78.18	80.95	83.18	80.77	24.14	22.31	21.35	22.6	53.3	49.61	52.75	51.8867	38.61	41.42	40.45	40.16
TEA018045	12.63	10.57	13.69	12.2967	5.35	5.31	4.17	4.94333	11.52	11.08	11.11	11.2367	7.74	7.24	9.21	8.06333
TEA011908	0.28	0.72	0.06	0.353333	4.87	4.85	6.67	5.46333	0.23	0.26	0.24	0.243333	1.09	1.77	1.37	1.41
TEA023340	158.47	175.38	191.23	175.027	30.67	29.87	29.32	29.9533	83.1	93.73	92.51	89.78	69.45	77.32	63.32	70.03
TEA018665	4.12	6.04	7.81	5.99	1.89	0.88	1.22	1.33	2.45	2.35	3.93	2.91	4.09	4.21	3.08	3.79333
TEA034003	245.11	250.55	271.81	255.823	117.32	129.18	117.68	121.393	137.77	140.76	146.1	141.543	170.31	167.86	171.68	169.95
TEA013101	79.26	80.39	83.22	80.9567	35.04	31.97	31.32	32.7767	47.06	43.92	46.02	45.6667	48.47	57.85	47.85	51.39
TEA021222	0.91	0.75	1.45	1.03667	0.4	0.34	0.55	0.43	1.5	1.25	1.57	1.44	0.43	0.76	0.64	0.61
TEA006847	69.2	71.72	63.02	67.98	23.91	24.74	21.81	23.4867	38.76	36.79	39.7	38.4167	34.68	39.3	36.19	36.7233
TEA013065	0.99	0.71	0.56	0.753333	2.01	2.19	3.8	2.66667	1.47	1.88	1.3	1.55	1.24	2.22	2	1.82
TEA016096	0.35	0.31	0.37	0.343333	2.76	1.82	2.7	2.42667	0.3	0.23	0.43	0.32	0.64	1.64	0.89	1.05667
TEA022042	1.59	2.54	1.04	1.72333	10.71	10.67	13.09	11.49	2.05	2.15	1.91	2.03667	5.1	6.02	4.98	5.36667
TEA007054	3.41	2.9	3.02	3.11	0.1	0.31	0.12	0.176667	5.3	3.12	2.18	3.53333	0.68	0.49	0.54	0.57
TEA004784	23.17	20.61	21.26	21.68	0.7	2.47	2.27	1.81333	18.53	19.88	19.83	19.4133	3.7	4.56	3.26	3.84
TEA034016	53.73	54.98	53.98	54.23	21.77	25	20.29	22.3533	30.37	33.22	29.19	30.9267	47.9	45.41	42.73	45.3467
TEA023790	148.57	167.74	172	162.77	90.93	91.7	82.54	88.39	99.08	107.77	95.4	100.75	99.98	107.05	90.84	99.29
novel.5555	38.2683	39.2383	38.6304	38.7123	11.2472	14.2965	13.6644	13.0694	23.5888	24.4763	23.6394	23.9015	25.7479	30.6389	21.1224	25.8364
TEA023829	40.98	39.96	51.54	44.16	2.41	1.59	1.58	1.86	36.78	28.9	32.51	32.73	5.6	9.81	8.76	8.05667
TEA031287	10.83	8.12	13.33	10.76	1.13	2.81	1.83	1.92333	10.1	7.16	7.41	8.22333	11.28	9.52	9.09	9.96333
TEA022775	0.98	0.4	1.09	0.823333	2.75	2.84	2.94	2.84333	0.99	1.69	1.26	1.31333	3.56	2.58	2.86	3
TEA010588	0.8	1.19	1.06	1.01667	2.96	2.46	2.9	2.77333	0.62	1.49	0.97	1.02667	2.03	2.85	3	2.62667
TEA010322	258.47	280.74	295.86	278.357	43.67	48.78	43.79	45.4133	130.62	125.97	140.24	132.277	130.2	135.31	114.7	126.737
TEA015769	3.7	5.61	5.24	4.85	0.6	0.89	0.72	0.736667	1.35	1.59	1.64	1.52667	1.47	1.36	1.33	1.38667
TEA013443	21.5	22.58	24.65	22.91	30.15	41.74	31.61	34.5	67.44	58.89	68.38	64.9033	37.81	43.51	43.19	41.5033
novel.21765	3.03001	2.1311	3.74357	2.96823	0.356766	0.616996	0.389149	0.454304	2.70377	2.12447	2.16629	2.33151	3.1751	2.46986	2.59698	2.74731
novel.12200	4.99733	7.16491	7.04714	6.40313	1.19468	0.437018	1.00181	0.877837	3.31528	3.33656	2.46254	3.03813	3.37579	2.49705	1.65244	2.50843
novel.17831	0.469018	0.239587	0.485274	0.39796	0.313643	0.75206	1.02508	0.696928	0.147477	0.476925	0.369971	0.331458	0.98922	2.33558	1.41706	1.58062
TEA027582	28.81	29.97	33.56	30.78	11.17	7.98	9.99	9.71333	16.27	11.81	20.19	16.09	17.59	15.6	13.62	15.6033
TEA016601	16.39	14.26	11.2	13.95	2.12	1.48	2.47	2.02333	17.74	17.64	14.57	16.65	5.46	4.98	5.27	5.23667
TEA015423	9.64	7.92	9.7	9.08667	28.23	28.65	25.58	27.4867	10.18	10.83	12.01	11.0067	20.74	18.44	20.81	19.9967
TEA018051	18.07	12.94	11.35	14.12	47.23	47.32	46.77	47.1067	16.13	12.6	13.29	14.0067	40.51	45.9	43.18	43.1967
TEA016972	13.73	14.09	13.67	13.83	4.81	4.41	4.6	4.60667	23.51	25.31	25.42	24.7467	10.25	7.96	8.13	8.78
TEA016979	5.28	6.4	4.92	5.53333	1.18	1.12	1.02	1.10667	2.13	3.58	3.21	2.97333	8.43	8.49	9.62	8.84667
TEA031170	10.6	10.1	9.17	9.95667	5.49	4.79	4.74	5.00667	15.06	13.73	15.02	14.6033	10.53	7.86	11.22	9.87
CK: control group, normal watering; TP: exogenous tea polyphenol pretreatment and normal watering; TP+DS: exogenous tea polyphenol pretreatment and drought treatment; DS: drought treatment; R: roots.

## Sheet: Metabolism
Compounds	CK-R1	CK-R2	CK-R3	CK-R	DS-R1	DS-R2	DS-R3	DS-R	TP-R1	TP-R2	TP-R3	TP-R	TP-DS-R1	TP-DS-R2	TP-DS-R3	TP-DS-R
L-Phenylalanine	7964800	8119400	7340900	7.80837e+06	3989700	4086700	4209500	4095300	7550800	6962900	7610900	7.37487e+06	3400500	3313600	3598000	3.43737e+06
cinnamic acid	21490	17969	18792	19417	5691.6	8953.1	5407.2	6683.97	17645	16697	18525	17622.3	13721	9611.8	9062.8	10798.5
p-Coumaric acid	58819	49346	71700	59955	62854	68550	61792	64398.7	66852	81373	75676	74633.7	87515	93607	125090	102071
Naringenin chalcone*	12191	13717	11751	12553	6844.9	7569.5	4593.7	6336.03	20796	11138	13347	15093.7	4239.3	10776	15248	10087.8
Naringenin (5,7,4'-Trihydroxyflavanone)*	62985	57162	58856	59667.7	84658	78533	92832	85341	37564	23660	22492	27905.3	125280	121140	110410	118943
Eriodictyol (5,7,3',4'-Tetrahydroxyflavanone)	10672	6307.4	8898.3	8625.9	7711.5	11362	13169	10747.5	13205	4916.3	9718.2	9279.83	40394	37557	37397	38449.3
Dihydrokaempferol (Aromadendrin)	52301	57762	55086	55049.7	70384	73163	60325	67957.3	35340	30071	29813	31741.3	103230	96416	104370	101339
Dihydroquercetin(Taxifolin)	144090	141110	120190	135130	126560	132110	165790	141487	358790	224380	224200	269123	408690	446460	459410	438187
Dihydromyricetin (Ampelopsin)	7409.8	7456.4	4127.9	6331.37	6711.5	8080.5	4070.6	6287.53	14464	23939	24146	20849.7	18119	29390	33065	26858
3,4,2',4',6'-Pentahydroxychalcone	142230	152820	123900	139650	189140	166960	194780	183627	186530	99357	86467	124118	185930	141240	106040	144403
Phloretin	9	9	9	9	9	9	9	9	7206.1	3767.1	3769.9	4914.37	31332	30429	33449	31736.7
Apigenin-6-C-glucoside (Isovitexin)	70553	66779	76295	71209	59180	40974	51700	50618	462880	452860	445630	453790	1343700	1549600	1456100	1449800
Apigenin-8-C-Glucoside (vitexin)*	45520	60627	61614	55920.3	53606	41162	46025	46931	418960	417850	403470	413427	1444400	1203000	1218400	1288600
Quercetin	176450	153080	159430	162987	202740	257330	246650	235573	128240	112900	77797	106312	112740	116990	103470	111067
Kaempferol-3-O-galactoside (Trifolin)	15565	11222	8004.4	11597.1	16683	30121	6164.3	17656.1	52651	41161	42667	45493	143530	106730	93744	114668
Kaempferol-3-O-glucoside (Astragalin)	39644	30489	17078	29070.3	25512	19994	16626	20710.7	110920	86999	110130	102683	246260	236190	223660	235370
Catechin gallate*	23203	22566	8330.2	18033.1	7191.3	6431.2	4524	6048.83	60543	23880	26382	36935	174200	166940	146470	162537
Epicatechin gallate*	24502	12889	14148	17179.7	13536	14226	3874.5	10545.5	45990	25213	26400	32534.3	157970	157140	112610	142573
Gallocatechin 3-O-gallate*	135540	84514	60734	93596	26671	25513	33324	28502.7	114340	56496	49431	73422.3	329470	329200	207580	288750
Epigallocatechin-3-gallate*	143900	79524	37992	87138.7	35766	37598	39124	37496	77724	59638	51504	62955.3	344900	280370	252370	292547
Afzelechin (3,5,7,4'-Tetrahydroxyflavan)*	9	9	9	9	9	9	9	9	154020	271110	246830	223987	432370	520580	491860	481603
Epiafzelechin*	80560	94564	95937	90353.7	80120	48206	90419	72915	334760	298100	301500	311453	581950	556370	584710	574343
Theaflavin	133380	57358	53117	81285	25726	24247	22159	24044	155890	60923	72773	96528.7	136450	121690	126320	128153
